# Supplementary material for: Effects of Buprenorphine Dose and Therapeutic Engagement on Illicit Opiate Use in Opioid Use Disorder Treatment Trials
Source: Int J Environ Res Public Health. 2022 Mar 30;19(7):4106. doi: 10.3390/ijerph19074106 (PMC8998781; doi:10.3390/ijerph19074106)
Supplement: Supplementary file 1 [file ijerph-19-04106-s001.zip]

Archive with 1 entries (1 files):
- ijerph-1641746-supplementary.pdf
